# Supplementary material for: Efficiency of different strategies to mitigate ascertainment bias when using SNP panels in diversity studies
Source: BMC Genomics. 2018 Jan 5;19:22. doi: 10.1186/s12864-017-4416-9 (PMC5756397; doi:10.1186/s12864-017-4416-9)
Supplement: Supplementary file 1 — Zip file containing allele frequency spectrum figures of each population. (ZIP 11230 kb) [file 12864_2017_4416_MOESM1_ESM.zip]

Archive with 43 entries (42 files):
- additional_1 - Copy/
- additional_1 - Copy/AFS_array_WGS_ABwa.tif
- additional_1 - Copy/AFS_array_WGS_ARsch.tif
- additional_1 - Copy/AFS_array_WGS_ASrb.tif
- additional_1 - Copy/AFS_array_WGS_BAsch.tif
- additional_1 - Copy/AFS_array_WGS_BHrg.tif
- additional_1 - Copy/AFS_array_WGS_BKschg.tif
- additional_1 - Copy/AFS_array_WGS_BL_A.tif
- additional_1 - Copy/AFS_array_WGS_BL_D.tif
- additional_1 - Copy/AFS_array_WGS_CHgesch.tif
- additional_1 - Copy/AFS_array_WGS_CHschw.tif
- additional_1 - Copy/AFS_array_WGS_COsch.tif
- additional_1 - Copy/AFS_array_WGS_DLla.tif
- additional_1 - Copy/AFS_array_WGS_DZgh.tif
- additional_1 - Copy/AFS_array_WGS_FZgpo.tif
- additional_1 - Copy/AFS_array_WGS_GGg.tif
- additional_1 - Copy/AFS_array_WGS_GGsc.tif
- additional_1 - Copy/AFS_array_WGS_HOxx.tif
- additional_1 - Copy/AFS_array_WGS_ITrh.tif
- additional_1 - Copy/AFS_array_WGS_KAsch.tif
- additional_1 - Copy/AFS_array_WGS_KRsch.tif
- additional_1 - Copy/AFS_array_WGS_KRw.tif
- additional_1 - Copy/AFS_array_WGS_KSgw.tif
- additional_1 - Copy/AFS_array_WGS_LER11.tif
- additional_1 - Copy/AFS_array_WGS_MAxx.tif
- additional_1 - Copy/AFS_array_WGS_MRschk.tif
- additional_1 - Copy/AFS_array_WGS_NHL68.tif
- additional_1 - Copy/AFS_array_WGS_OFrbx.tif
- additional_1 - Copy/AFS_array_WGS_OHsh.tif
- additional_1 - Copy/AFS_array_WGS_OMsschg.tif
- additional_1 - Copy/AFS_array_WGS_ORge.tif
- additional_1 - Copy/AFS_array_WGS_PAxx.tif
- additional_1 - Copy/AFS_array_WGS_SAsch.tif
- additional_1 - Copy/AFS_array_WGS_SBsschs.tif
- additional_1 - Copy/AFS_array_WGS_SEw.tif
- additional_1 - Copy/AFS_array_WGS_SHsch.tif
- additional_1 - Copy/AFS_array_WGS_SNwsch.tif
- additional_1 - Copy/AFS_array_WGS_TOgh.tif
- additional_1 - Copy/AFS_array_WGS_WL_A.tif
- additional_1 - Copy/AFS_array_WGS_WTs.tif
- additional_1 - Copy/AFS_array_WGS_WYw.tif
- additional_1 - Copy/AFS_array_WGS_YOwr.tif
- additional_1 - Copy/AFS_array_WGS_ZCw.tif
