# Supplementary material for: Efficiency of different strategies to mitigate ascertainment bias when using SNP panels in diversity studies
Source: BMC Genomics. 2018 Jan 5;19:22. doi: 10.1186/s12864-017-4416-9 (PMC5756397; doi:10.1186/s12864-017-4416-9)
Supplement: Supplementary file 4 — The ENA accession numbers of all sequence reads used in the WGS data. (XLSX 10 kb) [file 12864_2017_4416_MOESM4_ESM.xlsx]

## Sheet: receipt (2)
ENA accession numbers
ERX2279693
ERX2279694
ERX2279695
ERX2279696
ERX2279697
ERX2279698
ERX2279699
ERX2279700
ERX2279701
ERX2279702
ERX2279703
ERX2279704
ERX2279705
ERX2279706
ERX2279707
ERX2279708
ERX2279709
ERX2279710
ERX2279711
ERX2279712
ERX2279713
ERX2279714
ERX2279715
ERX2279716
ERX2279717
ERX2279718
ERX2279719
ERX2279720
ERX2279721
ERX2279722
ERX2279723
ERX2279724
ERX2279725
ERX2279726
ERX2279727
ERX2279728
ERX2279729
ERX2279730
ERX2279731
ERX2279732
ERX2279733
ERX2279734
ERX2279735
ERX2279736
ERX2279737
ERX2279738
ERX2279739
ERX2279740
ERX2279741
ERX2279742
ERX2279743
ERR2226330
ERR2226331
ERR2226332
ERR2226333
ERR2226334
ERR2226335
ERR2226336
ERR2226337
ERR2226338
ERR2226339
ERR2226340
ERR2226341
ERR2226342
ERR2226343
ERR2226344
ERR2226345
ERR2226346
ERR2226347
ERR2226348
ERR2226349
ERR2226350
ERR2226351
ERR2226352
ERR2226353
ERR2226354
ERR2226355
ERR2226356
ERR2226357
ERR2226358
ERR2226359
ERR2226360
ERR2226361
ERR2226362
ERR2226363
ERR2226364
ERR2226365
ERR2226366
ERR2226367
ERR2226368
ERR2226369
ERR2226370
ERR2226371
ERR2226372
ERR2226373
ERR2226374
ERR2226375
ERR2226376
ERR2226377
ERR2226378
ERR2226379
ERR2226380
